# Supplementary material for: Genetic Engineering of Klebsiella pneumoniae ATCC 25955 for Bioconjugate Vaccine Applications
Source: Microorganisms. 2023 May 17;11(5):1321. doi: 10.3390/microorganisms11051321 (PMC10222708; doi:10.3390/microorganisms11051321)
Supplement: Supplementary file 1 [file microorganisms-11-01321-s001.zip]

Archive with 2 entries (2 files):
- microorganisms-2357089-supplementary-Figure S1.pdf
- microorganisms-2357089-Supplementary-Table S1.xlsx
